# Supplementary material for: Protective Effects of Thyme Leaf Extract Against Particulate Matter-Induced Pulmonary Injury in Mice
Source: Antioxidants (Basel). 2025 Nov 7;14(11):1343. doi: 10.3390/antiox14111343 (PMC12649178; doi:10.3390/antiox14111343)
Supplement: Supplementary file 1 [file antioxidants-14-01343-s001.zip]

Archive with 1 entries (1 files):
- antioxidants-3936520-supplementary.pdf
